# Supplementary material for: Primula maershanensis (Primulaceae), a new species in Primula sect. Auganthus from Sichuan, China
Source: PhytoKeys. 2026 Apr 28;274:61–71. doi: 10.3897/phytokeys.274.191386 (PMC13146781; doi:10.3897/phytokeys.274.191386)
Supplement: XML Treatment for Primula maershanensis [file phytokeys.274.191386-treatment1.xml]

<!DOCTYPE tp:taxon-treatment
  PUBLIC "-//TaxonX//DTD Taxonomic Treatment Publishing DTD v0 20100105//EN" "tax-treatment-NSO.dtd">
<tp:taxon-treatment xmlns:tp="http://www.plazi.org/taxpub"><tp:treatment-meta><kwd-group><label>Taxon classification</label><kwd>
              <named-content content-type="kingdom">
                <named-content content-type="taxon-name">
                  <named-content content-type="kingdom">Plantae</named-content>
                </named-content>
              </named-content>
            </kwd><kwd>
              <named-content content-type="order">Ericales</named-content>
            </kwd><kwd>
              <named-content content-type="family">Primulaceae</named-content>
            </kwd></kwd-group><mixed-citation publication-type="journal"><person-group><name><surname>Sheng</surname><given-names>Ming-yun</given-names></name><name><surname>Wu</surname><given-names>Yuan-mi</given-names></name><name><surname>Gu</surname><given-names>Jiu-lin</given-names></name><name><surname>Lin</surname><given-names>Hong-qiang</given-names></name><name><surname>Zhou</surname><given-names>Wei</given-names></name><name><surname>Zheng</surname><given-names>Lei</given-names></name><name><surname>Wu</surname><given-names>Zhi-kun</given-names></name></person-group><article-title><italic><tp:taxon-name><tp:taxon-name-part taxon-name-part-type="genus" reg="Primula">Primula</tp:taxon-name-part> <tp:taxon-name-part taxon-name-part-type="species" reg="maershanensis">maershanensis</tp:taxon-name-part></tp:taxon-name></italic> (<tp:taxon-name><tp:taxon-name-part taxon-name-part-type="family" reg="Primulaceae">Primulaceae</tp:taxon-name-part></tp:taxon-name>), a new species in <italic><tp:taxon-name><tp:taxon-name-part taxon-name-part-type="genus" reg="Primula">Primula</tp:taxon-name-part></tp:taxon-name></italic> sect. <italic><tp:taxon-name><tp:taxon-name-part taxon-name-part-type="genus" reg="Primula"/><tp:taxon-name-part taxon-name-part-type="section" reg="Auganthus">Auganthus</tp:taxon-name-part></tp:taxon-name></italic> from Sichuan, China</article-title><source>PhytoKeys</source><day>28</day><month>04</month><year>2026</year><volume>274</volume><fpage>61</fpage><lpage>71</lpage><pub-id pub-id-type="doi">10.3897/phytokeys.274.191386</pub-id></mixed-citation></tp:treatment-meta><tp:nomenclature><tp:taxon-name><object-id xmlns:xlink="http://www.w3.org/1999/xlink" content-type="arpha" xlink:type="simple">F3A67E91-661E-579F-9584-9BFFCD47F715</object-id>
                		<tp:taxon-name-part taxon-name-part-type="genus" reg="Primula">Primula</tp:taxon-name-part> <tp:taxon-name-part taxon-name-part-type="species" reg="maershanensis">maershanensis</tp:taxon-name-part>
                	
                		<object-id xmlns:xlink="http://www.w3.org/1999/xlink" content-type="ipni" xlink:type="simple">urn:lsid:ipni.org:names:77379332-1</object-id>
                	</tp:taxon-name><tp:taxon-authority>J.L.Gu &amp; Z.K.Wu</tp:taxon-authority><tp:taxon-status xmlns:xlink="http://www.w3.org/1999/xlink" xlink:type="simple">sp. nov.</tp:taxon-status><xref ref-type="fig" rid="F1">Figs 1</xref><xref ref-type="fig" rid="F2">, 2</xref><xref ref-type="fig" rid="F3">, 3A</xref><xref ref-type="fig" rid="F4">, 4A</xref></tp:nomenclature><tp:treatment-sec sec-type="Diagnosis"><title>Diagnosis.</title><p>The new species is most similar to <italic><tp:taxon-name><tp:taxon-name-part taxon-name-part-type="genus" reg="Primula">P.</tp:taxon-name-part> <tp:taxon-name-part taxon-name-part-type="species" reg="sinensis">sinensis</tp:taxon-name-part></tp:taxon-name></italic>, <italic><tp:taxon-name><tp:taxon-name-part taxon-name-part-type="genus" reg="Primula">P.</tp:taxon-name-part> <tp:taxon-name-part taxon-name-part-type="species" reg="rupestris">rupestris</tp:taxon-name-part></tp:taxon-name></italic>, and <italic><tp:taxon-name><tp:taxon-name-part taxon-name-part-type="genus" reg="Primula">P.</tp:taxon-name-part> <tp:taxon-name-part taxon-name-part-type="species" reg="jiangyouensis">jiangyouensis</tp:taxon-name-part></tp:taxon-name></italic> in sharing leaves and stems covered with hairs, lobed leaf blades, distinctly petiolate leaves, and a distinctively broad and flat-bottomed calyx. However, it is distinguished from the latter three mainly by several morphological features: a short rhizome and nearly fleshy roots; subpurple petioles and scapes; leaf blade suborbicular, wider than long, palmately 5–9-lobed to approximately 1/2 of its blade, long-homostylous flowers with a bright yellow corolla (Figs <xref ref-type="fig" rid="F1">1</xref>, <xref ref-type="fig" rid="F2">2</xref>). For a more accurate delimitation of all known species in this section, we observed living plants and captured their photographs, in addition to examining herbarium specimens of the other seven species within this section (Figs <xref ref-type="fig" rid="F3">3</xref>, <xref ref-type="fig" rid="F4">4</xref>). The main morphological distinctions between <italic><tp:taxon-name><tp:taxon-name-part taxon-name-part-type="genus" reg="Primula">P.</tp:taxon-name-part> <tp:taxon-name-part taxon-name-part-type="species" reg="maershanensis">maershanensis</tp:taxon-name-part></tp:taxon-name></italic> and <italic><tp:taxon-name><tp:taxon-name-part taxon-name-part-type="genus" reg="Primula">P.</tp:taxon-name-part> <tp:taxon-name-part taxon-name-part-type="species" reg="jiangyouensis">jiangyouensis</tp:taxon-name-part></tp:taxon-name></italic>, <italic><tp:taxon-name><tp:taxon-name-part taxon-name-part-type="genus" reg="Primula">P.</tp:taxon-name-part> <tp:taxon-name-part taxon-name-part-type="species" reg="sinensis">sinensis</tp:taxon-name-part></tp:taxon-name></italic>, and <italic><tp:taxon-name><tp:taxon-name-part taxon-name-part-type="genus" reg="Primula">P.</tp:taxon-name-part> <tp:taxon-name-part taxon-name-part-type="species" reg="rupestris">rupestris</tp:taxon-name-part></tp:taxon-name></italic> are summarized in Table <xref ref-type="table" rid="T1">1</xref>.</p><fig id="F1" position="float" orientation="portrait"><object-id xmlns:xlink="http://www.w3.org/1999/xlink" content-type="doi" xlink:type="simple">10.3897/phytokeys.274.191386.figure1</object-id><object-id xmlns:xlink="http://www.w3.org/1999/xlink" content-type="arpha" xlink:type="simple">8611848A-BC88-5D1F-A8C6-F0746E2057CF</object-id><label>Figure 1.</label><caption><p><italic><tp:taxon-name><tp:taxon-name-part taxon-name-part-type="genus" reg="Primula">Primula</tp:taxon-name-part> <tp:taxon-name-part taxon-name-part-type="species" reg="maershanensis">maershanensis</tp:taxon-name-part></tp:taxon-name></italic> sp. nov. <bold>A</bold>. Habitat; <bold>B, C</bold>. Habit during flowering; <bold>D</bold>. Roots; <bold>E</bold>. Leaves, left: upper surface, right: lower surface; <bold>F</bold>. Flower scape; <bold>G</bold>. Flower bract (enlarged view); <bold>H</bold>. Bracts; <bold>I</bold>. Flower, lateral view; <bold>J</bold>. Dissected corolla showing anthers and stigmas; <bold>K</bold>. Calyx and pedicel; <bold>L</bold>. Outside of dissected calyx; <bold>M</bold>. Infructescence; <bold>N</bold>. Young fruits; <bold>O</bold>. Dissected young fruit. Photographed by Zhikun Wu, Mingyun Sheng, and Jiulin Gu.</p></caption><graphic xmlns:xlink="http://www.w3.org/1999/xlink" xlink:href="phytokeys-274-061_article-191386__-g001.jpg" id="oo_1612091.jpg" position="float" orientation="portrait" xlink:type="simple"><uri content-type="original_file" xlink:type="simple">https://binary.pensoft.net/fig/1612091</uri></graphic></fig><fig id="F2" position="float" orientation="portrait"><object-id xmlns:xlink="http://www.w3.org/1999/xlink" content-type="doi" xlink:type="simple">10.3897/phytokeys.274.191386.figure2</object-id><object-id xmlns:xlink="http://www.w3.org/1999/xlink" content-type="arpha" xlink:type="simple">7560B1CA-B88B-54AC-B903-236D364CD21F</object-id><label>Figure 2.</label><caption><p><italic><tp:taxon-name><tp:taxon-name-part taxon-name-part-type="genus" reg="Primula">Primula</tp:taxon-name-part> <tp:taxon-name-part taxon-name-part-type="species" reg="maershanensis">maershanensis</tp:taxon-name-part></tp:taxon-name></italic> sp. nov. <bold>A</bold>. Habit; <bold>B</bold>. Leaves, left: lower surface, right: upper surface; <bold>C</bold>. Dissected corolla; <bold>D</bold>. Fruit and calyx, left: fruit with calyx, middle: young fruit, and right: dissected young fruit. Drawn by Ms. Mingyun Sheng.</p></caption><graphic xmlns:xlink="http://www.w3.org/1999/xlink" xlink:href="phytokeys-274-061_article-191386__-g002.jpg" id="oo_1612092.jpg" position="float" orientation="portrait" xlink:type="simple"><uri content-type="original_file" xlink:type="simple">https://binary.pensoft.net/fig/1612092</uri></graphic></fig><fig id="F3" position="float" orientation="portrait"><object-id xmlns:xlink="http://www.w3.org/1999/xlink" content-type="doi" xlink:type="simple">10.3897/phytokeys.274.191386.figure3</object-id><object-id xmlns:xlink="http://www.w3.org/1999/xlink" content-type="arpha" xlink:type="simple">5004EDC0-B6F9-581F-8F8F-546EBDC14300</object-id><label>Figure 3.</label><caption><p><italic><tp:taxon-name><tp:taxon-name-part taxon-name-part-type="genus" reg="Primula">Primula</tp:taxon-name-part> <tp:taxon-name-part taxon-name-part-type="species" reg="maershanensis">maershanensis</tp:taxon-name-part></tp:taxon-name></italic> and seven species in <italic><tp:taxon-name><tp:taxon-name-part taxon-name-part-type="genus" reg="Primula">Primula</tp:taxon-name-part></tp:taxon-name></italic> sect. <italic><tp:taxon-name><tp:taxon-name-part taxon-name-part-type="genus" reg="Auganthus">Auganthus</tp:taxon-name-part></tp:taxon-name></italic>. <bold>A</bold>. <italic><tp:taxon-name><tp:taxon-name-part taxon-name-part-type="genus" reg="Primula">P.</tp:taxon-name-part> <tp:taxon-name-part taxon-name-part-type="species" reg="maershanensis">maershanensis</tp:taxon-name-part></tp:taxon-name></italic>; <bold>B</bold>. <italic><tp:taxon-name><tp:taxon-name-part taxon-name-part-type="genus" reg="Primula">P.</tp:taxon-name-part> <tp:taxon-name-part taxon-name-part-type="species" reg="jiangyouensis">jiangyouensis</tp:taxon-name-part></tp:taxon-name></italic> (Jiangyou County, Sichuan, type locality); <bold>C</bold>. <italic><tp:taxon-name><tp:taxon-name-part taxon-name-part-type="genus" reg="Primula">P.</tp:taxon-name-part> <tp:taxon-name-part taxon-name-part-type="species" reg="rupestris">rupestris</tp:taxon-name-part></tp:taxon-name></italic> (Ningqiang County, Shaanxi, type locality); <bold>D</bold>. <italic><tp:taxon-name><tp:taxon-name-part taxon-name-part-type="genus" reg="Primula">P.</tp:taxon-name-part> <tp:taxon-name-part taxon-name-part-type="species" reg="sinensis">sinensis</tp:taxon-name-part></tp:taxon-name></italic> (Dayi County, Sichuan); <bold>E</bold>. <italic><tp:taxon-name><tp:taxon-name-part taxon-name-part-type="genus" reg="Primula">P.</tp:taxon-name-part> <tp:taxon-name-part taxon-name-part-type="species" reg="rongrong">rongrong</tp:taxon-name-part></tp:taxon-name></italic> (Qingchuan County, Sichuan, type locality); <bold>F</bold>. <italic><tp:taxon-name><tp:taxon-name-part taxon-name-part-type="genus" reg="Primula">P.</tp:taxon-name-part> <tp:taxon-name-part taxon-name-part-type="species" reg="xingshanensis">xingshanensis</tp:taxon-name-part></tp:taxon-name></italic> (Xingshan County, Hubei, type locality); <bold>G</bold>. <italic><tp:taxon-name><tp:taxon-name-part taxon-name-part-type="genus" reg="Primula">P.</tp:taxon-name-part> <tp:taxon-name-part taxon-name-part-type="species" reg="fujiangensis">fujiangensis</tp:taxon-name-part></tp:taxon-name></italic> (Jiangyou County, Sichuan, type locality); <bold>H</bold>. <italic><tp:taxon-name><tp:taxon-name-part taxon-name-part-type="genus" reg="Primula">P.</tp:taxon-name-part> <tp:taxon-name-part taxon-name-part-type="species" reg="filchnerae">filchnerae</tp:taxon-name-part></tp:taxon-name></italic> (Mian County, Shaanxi). Photographed by Zhikun Wu and Jiulin Gu.</p></caption><graphic xmlns:xlink="http://www.w3.org/1999/xlink" xlink:href="phytokeys-274-061_article-191386__-g003.jpg" id="oo_1612093.jpg" position="float" orientation="portrait" xlink:type="simple"><uri content-type="original_file" xlink:type="simple">https://binary.pensoft.net/fig/1612093</uri></graphic></fig><fig id="F4" position="float" orientation="portrait"><object-id xmlns:xlink="http://www.w3.org/1999/xlink" content-type="doi" xlink:type="simple">10.3897/phytokeys.274.191386.figure4</object-id><object-id xmlns:xlink="http://www.w3.org/1999/xlink" content-type="arpha" xlink:type="simple">9D813E1B-8965-5F12-9BDB-0A5996B3DC80</object-id><label>Figure 4.</label><caption><p>Type specimens of <italic><tp:taxon-name><tp:taxon-name-part taxon-name-part-type="genus" reg="Primula">Primula</tp:taxon-name-part> <tp:taxon-name-part taxon-name-part-type="species" reg="maershanensis">maershanensis</tp:taxon-name-part></tp:taxon-name></italic> and seven species in <italic><tp:taxon-name><tp:taxon-name-part taxon-name-part-type="genus" reg="Primula">Primula</tp:taxon-name-part></tp:taxon-name></italic> sect. <italic><tp:taxon-name><tp:taxon-name-part taxon-name-part-type="genus" reg="Auganthus">Auganthus</tp:taxon-name-part></tp:taxon-name></italic>. <bold>A</bold>. Holotype of <italic><tp:taxon-name><tp:taxon-name-part taxon-name-part-type="genus" reg="Primula">P.</tp:taxon-name-part> <tp:taxon-name-part taxon-name-part-type="species" reg="maershanensis">maershanensis</tp:taxon-name-part></tp:taxon-name></italic> (ZKWU2026010, <named-content xmlns:xlink="http://www.w3.org/1999/xlink" content-type="dwc:institutional_code" xlink:title="Kunming Institute of Botany, Chinese Academy of Sciences" xlink:href="https://scientific-collections.gbif.org/institution/6039165f-1334-4ac6-a955-5542100c0e50" xlink:type="simple">KUN</named-content>!); <bold>B</bold>. Holotype of <italic><tp:taxon-name><tp:taxon-name-part taxon-name-part-type="genus" reg="Primula">P.</tp:taxon-name-part> <tp:taxon-name-part taxon-name-part-type="species" reg="jiangyouensis">jiangyouensis</tp:taxon-name-part></tp:taxon-name></italic> (GJL384, <named-content xmlns:xlink="http://www.w3.org/1999/xlink" content-type="dwc:institutional_code" xlink:title="Kunming Institute of Botany, Chinese Academy of Sciences" xlink:href="https://scientific-collections.gbif.org/institution/6039165f-1334-4ac6-a955-5542100c0e50" xlink:type="simple">KUN</named-content>!); <bold>C</bold>. Holotype of <italic><tp:taxon-name><tp:taxon-name-part taxon-name-part-type="genus" reg="Primula">P.</tp:taxon-name-part> <tp:taxon-name-part taxon-name-part-type="species" reg="rupestris">rupestris</tp:taxon-name-part></tp:taxon-name></italic> (Farrer 734, E!); <bold>D</bold>. Holotype of <italic><tp:taxon-name><tp:taxon-name-part taxon-name-part-type="genus" reg="Primula">P.</tp:taxon-name-part> <tp:taxon-name-part taxon-name-part-type="species" reg="xingshanensis">xingshanensis</tp:taxon-name-part></tp:taxon-name></italic> (YCMY 152, <named-content xmlns:xlink="http://www.w3.org/1999/xlink" content-type="dwc:institutional_code" xlink:title="South China Botanical Garden" xlink:href="https://scientific-collections.gbif.org/institution/8364608f-e93a-4c4f-bde0-b40e4a8fd437" xlink:type="simple">IBSC</named-content>!); <bold>E</bold>. Type of <italic><tp:taxon-name><tp:taxon-name-part taxon-name-part-type="genus" reg="Primula">P.</tp:taxon-name-part> <tp:taxon-name-part taxon-name-part-type="species" reg="filchnerae">filchnerae</tp:taxon-name-part></tp:taxon-name></italic> (photo, Filchner 37, E00024341); <bold>F</bold>. Lectotype of <italic><tp:taxon-name><tp:taxon-name-part taxon-name-part-type="genus" reg="Primula">P.</tp:taxon-name-part> <tp:taxon-name-part taxon-name-part-type="species" reg="sinensis">sinensis</tp:taxon-name-part></tp:taxon-name></italic> (<named-content xmlns:xlink="http://www.w3.org/1999/xlink" content-type="dwc:collectionCode" xlink:title="Herbarium - The Natural History Museum" xlink:href="https://scientific-collections.gbif.org/collection/8bb3763f-955c-4791-8777-44de1996b378" xlink:type="simple">BM</named-content> barcode BM000996827); <bold>G</bold>. Holotype of <italic><tp:taxon-name><tp:taxon-name-part taxon-name-part-type="genus" reg="Primula">P.</tp:taxon-name-part> <tp:taxon-name-part taxon-name-part-type="species" reg="fujiangensis">fujiangensis</tp:taxon-name-part></tp:taxon-name></italic> (ANUB100115, <named-content xmlns:xlink="http://www.w3.org/1999/xlink" content-type="dwc:institutional_code" xlink:title="Anhui Normal University" xlink:href="https://scientific-collections.gbif.org/institution/46a15843-c976-4fab-8831-0dfc82d03e9a" xlink:type="simple">ANUB</named-content>!); <bold>H</bold>. Holotype of <italic><tp:taxon-name><tp:taxon-name-part taxon-name-part-type="genus" reg="Primula">P.</tp:taxon-name-part> <tp:taxon-name-part taxon-name-part-type="species" reg="rongrong">rongrong</tp:taxon-name-part></tp:taxon-name></italic> (ANUB100111, <named-content xmlns:xlink="http://www.w3.org/1999/xlink" content-type="dwc:institutional_code" xlink:title="Anhui Normal University" xlink:href="https://scientific-collections.gbif.org/institution/46a15843-c976-4fab-8831-0dfc82d03e9a" xlink:type="simple">ANUB</named-content>!).</p></caption><graphic xmlns:xlink="http://www.w3.org/1999/xlink" xlink:href="phytokeys-274-061_article-191386__-g004.jpg" id="oo_1612094.jpg" position="float" orientation="portrait" xlink:type="simple"><uri content-type="original_file" xlink:type="simple">https://binary.pensoft.net/fig/1612094</uri></graphic></fig><table-wrap id="T1" position="float" orientation="portrait"><label>Table 1.</label><caption><p>Morphological comparison of <italic><tp:taxon-name><tp:taxon-name-part taxon-name-part-type="genus" reg="Primula">Primula</tp:taxon-name-part> <tp:taxon-name-part taxon-name-part-type="species" reg="maershanensis">maershanensis</tp:taxon-name-part></tp:taxon-name></italic>, <italic><tp:taxon-name><tp:taxon-name-part taxon-name-part-type="genus" reg="Primula">P.</tp:taxon-name-part> <tp:taxon-name-part taxon-name-part-type="species" reg="jiangyouensis">jiangyouensis</tp:taxon-name-part></tp:taxon-name></italic>, <italic><tp:taxon-name><tp:taxon-name-part taxon-name-part-type="genus" reg="Primula">P.</tp:taxon-name-part> <tp:taxon-name-part taxon-name-part-type="species" reg="rupestris">rupestris</tp:taxon-name-part></tp:taxon-name></italic>, and <italic><tp:taxon-name><tp:taxon-name-part taxon-name-part-type="genus" reg="Primula">P.</tp:taxon-name-part> <tp:taxon-name-part taxon-name-part-type="species" reg="sinensis">sinensis</tp:taxon-name-part></tp:taxon-name></italic>.</p></caption><table><tbody><tr><th rowspan="1" colspan="1">Characters</th><th rowspan="1" colspan="1">
                    <italic>
                      <tp:taxon-name><tp:taxon-name-part taxon-name-part-type="genus" reg="Primula">P.</tp:taxon-name-part> <tp:taxon-name-part taxon-name-part-type="species" reg="maershanensis">maershanensis</tp:taxon-name-part></tp:taxon-name>
                    </italic>
                  </th><th rowspan="1" colspan="1">
                    <italic>
                      <tp:taxon-name><tp:taxon-name-part taxon-name-part-type="genus" reg="Primula">P.</tp:taxon-name-part> <tp:taxon-name-part taxon-name-part-type="species" reg="jiangyouensis">jiangyouensis</tp:taxon-name-part></tp:taxon-name>
                    </italic>
                  </th><th rowspan="1" colspan="1">
                    <italic>
                      <tp:taxon-name><tp:taxon-name-part taxon-name-part-type="genus" reg="Primula">P.</tp:taxon-name-part> <tp:taxon-name-part taxon-name-part-type="species" reg="rupestris">rupestris</tp:taxon-name-part></tp:taxon-name>
                    </italic>
                  </th><th rowspan="1" colspan="1">
                    <italic>
                      <tp:taxon-name><tp:taxon-name-part taxon-name-part-type="genus" reg="Primula">P.</tp:taxon-name-part> <tp:taxon-name-part taxon-name-part-type="species" reg="sinensis">sinensis</tp:taxon-name-part></tp:taxon-name>
                    </italic>
                  </th></tr><tr><td rowspan="1" colspan="1">Habitat</td><td rowspan="1" colspan="1">Shady ledges of conglomerate cliffs</td><td rowspan="1" colspan="1">Shady ledges of limestone cliffs</td><td rowspan="1" colspan="1">Shady ledges of limestone cliffs</td><td rowspan="1" colspan="1">Shady ledges of limestone cliffs</td></tr><tr><td rowspan="1" colspan="1">Roots</td><td rowspan="1" colspan="1">Nearly fleshy</td><td rowspan="1" colspan="1">Fibrous and brittle</td><td rowspan="1" colspan="1">Nearly fleshy</td><td rowspan="1" colspan="1">Nearly fleshy</td></tr><tr><td rowspan="1" colspan="1">Rhizomes</td><td rowspan="1" colspan="1">Short, 1–2 cm long, unbranched, without dry old leaves at the apex</td><td rowspan="1" colspan="1">Stout, usually with 2–8 branches, up to 40 cm long, with numerous dry, old leaves at the apex</td><td rowspan="1" colspan="1">Comparatively stout, occasionally branched, up to 15 cm long, with numerous dry, old leaves at the apex</td><td rowspan="1" colspan="1">Comparatively stout, unbranched, up to 10 cm, without dry old leaves at the apex</td></tr><tr><td rowspan="1" colspan="1">Petiole</td><td rowspan="1" colspan="1">Subpurple to purplish red, 2–13 cm long</td><td rowspan="1" colspan="1">Pale red or green, 4–16 cm long</td><td rowspan="1" colspan="1">Green, 4–13 cm long</td><td rowspan="1" colspan="1">Purplish, 4–15 cm long</td></tr><tr><td rowspan="1" colspan="1">Leaf blade</td><td rowspan="1" colspan="1">Suborbicular, palmately 5–9-lobed to approximately 1/2 of its blade</td><td rowspan="1" colspan="1">Oblong-ovate to ovate-orbicular, pinnately 4–6-lobed to approximately 1/2 or more of the blade</td><td rowspan="1" colspan="1">Ovate-rotund to ovate-elliptic, pinnately 4–6-lobed to approximately 1/3–1/24 of its blade</td><td rowspan="1" colspan="1">Ovate to subrotund, palmately 5–9-lobed to approximately 1/2 of its blade</td></tr><tr><td rowspan="1" colspan="1">Corolla</td><td rowspan="1" colspan="1">Bright yellow, with a pale orange blotch at the base of lobes</td><td rowspan="1" colspan="1">Yellow, with a fan-shaped reddish-brown blotch at the base of lobes</td><td rowspan="1" colspan="1">White, pale lilac or rose, with a yellowish-green blotch at the base of lobes</td><td rowspan="1" colspan="1">White, pink, rose or purple sometimes with a rose blotch at the base of lobes</td></tr><tr><td rowspan="1" colspan="1">Flower</td><td rowspan="1" colspan="1">Long-homostylous</td><td rowspan="1" colspan="1">Heterostylous</td><td rowspan="1" colspan="1">Heterostylous</td><td rowspan="1" colspan="1">Heterostylous</td></tr></tbody></table></table-wrap></tp:treatment-sec><tp:treatment-sec sec-type="Type"><title>Type.</title><p>China • Sichuan: Guangyuan, Jiange County, Jianmenguan town, Maer Mountain. <named-content xmlns:xlink="http://www.w3.org/1999/xlink" content-type="dwc:verbatimCoordinates" xlink:type="simple">32°10'52"N, 105°33'24"E</named-content>, 810 m alt., 18 January 2026 (fl.), <italic>Zhikun Wu ZKWU 2026010</italic> (holotype: <named-content xmlns:xlink="http://www.w3.org/1999/xlink" content-type="dwc:institutional_code" xlink:title="Kunming Institute of Botany, Chinese Academy of Sciences" xlink:href="https://scientific-collections.gbif.org/institution/6039165f-1334-4ac6-a955-5542100c0e50" xlink:type="simple">KUN</named-content>!; isotype: CSH!).</p></tp:treatment-sec><tp:treatment-sec sec-type="Description"><title>Description.</title><p>Perennial herb, with aerial parts densely covered with short glandular hairs; rhizomes short, 1–2 cm long and roots fleshy, purplish-brown to pale purple. <bold><italic>Leaves</italic></bold> mostly clustered at the apex of the rhizome in a rosette, including the petiole 4–20 cm long; petiole 2–13 cm long, densely covered with short glandular hairs, purplish-red; leaf blade suborbicular, 1–7 cm long, 2–8 cm wide, palmately 5–9-lobed to approximately 1/2 of its blade; lobes secondarily 3-lobed, lobules with 1–3 teeth, apex obtuse, slightly thick when fresh, papery when dry, midvein prominent, lateral veins in 2–4 pairs, adaxially slightly impressed and densely covered with short glandular hairs, abaxially raised and densely covered with glandular hairs along the veins. <bold><italic>Scapes</italic></bold> 6–24 cm tall, purplish-red; scapes with 1–5 whorls, each whorl with 3–10 flowers. Bracts lanceolate, entire, 8–15 mm long, apex acute, densely glandular hairy. <bold><italic>Pedicel</italic></bold> 1.5–5 cm long, densely glandular hairy. <bold><italic>Calyx</italic></bold> 7–15 mm long, base inflated and hemispherical, 5–10 mm in diameter, enlarging to 8–15 mm in diameter in fruit, mostly 5-lobed, lobes incised to one-third of its length, lobes triangular, outer surface is densely covered with short glandular hairs, while the inner surface is glabrous. <bold><italic>Corolla</italic></bold> bright yellow, limb 1.8–3.5 cm in diameter, throat orange-yellow, without an annular appendage; lobes obcordate, margin entire or lobed, apex bifid, with a pale orange blotch at the base. <bold><italic>Flower</italic></bold> long-homostylous, corolla tube 15–19 mm long, stamens inserted near the mouth of the corolla tube,13–17 mm from the base of the corolla tube; style 9–14 mm long, nearly reaching or slightly exceeding the stamens. <bold><italic>Capsule</italic></bold> long-conical, 5–10 mm in diameter, shorter than the calyx. <bold><italic>Seeds</italic></bold> globose or ovoid, approximately 1.0 mm in diameter, finely vesicular-surfaced.</p></tp:treatment-sec><tp:treatment-sec sec-type="Distribution and habitat"><title>Distribution and habitat.</title><p>The new species is currently known from the type locality near Maershan Scenic Area, Jianmenguan Town, Jiange County, Sichuan Province, China, and is primarily distributed in shady ledges of conglomerate cliffs at elevations between 800 and 1,050 meters. (Fig. <xref ref-type="fig" rid="F1">1</xref>; Map <xref ref-type="fig" rid="F5">1</xref>).</p><fig id="F5" position="float" orientation="portrait"><object-id xmlns:xlink="http://www.w3.org/1999/xlink" content-type="doi" xlink:type="simple">10.3897/phytokeys.274.191386.map1</object-id><object-id xmlns:xlink="http://www.w3.org/1999/xlink" content-type="arpha" xlink:type="simple">1327B4FE-C337-5584-BDFA-7C064DB1FBFE</object-id><label>Map 1.</label><caption><p>Location of the distribution of <italic><tp:taxon-name><tp:taxon-name-part taxon-name-part-type="genus" reg="Primula">Primula</tp:taxon-name-part> <tp:taxon-name-part taxon-name-part-type="species" reg="maershanensis">maershanensis</tp:taxon-name-part></tp:taxon-name></italic> in Jiange, Sichuan.</p></caption><graphic xmlns:xlink="http://www.w3.org/1999/xlink" xlink:href="phytokeys-274-061_article-191386__-g005.jpg" id="oo_1612095.jpg" position="float" orientation="portrait" xlink:type="simple"><uri content-type="original_file" xlink:type="simple">https://binary.pensoft.net/fig/1612095</uri></graphic></fig></tp:treatment-sec><tp:treatment-sec sec-type="Phenology"><title>Phenology.</title><p>The species was observed to flower from December to February of the following year, fruiting from March to April.</p></tp:treatment-sec><tp:treatment-sec sec-type="Etymology"><title>Etymology.</title><p>The specific epithet of the new species is taken from the Chinese Pinyin "Maershan," the name of the county in northern Sichuan, China, where the type specimen was collected (Map 1).</p></tp:treatment-sec><tp:treatment-sec sec-type="Vernacular name"><title>Vernacular name.</title><p>Chinese Mandarin: "ma er shan bao chun“ (马耳山报春).</p></tp:treatment-sec><tp:treatment-sec sec-type="Provisional conservation status"><title>Provisional conservation status.</title><p>Critically Endangered (<abbrev xmlns:xlink="http://www.w3.org/1999/xlink" xlink:title="Critically Endangered" xlink:type="simple">CR</abbrev> B1ab(iii)). The distribution range of this species is highly restricted, with records currently limited to its type locality in the Maershan Scenic Area. According to field observations, this species grows on shady ledges of conglomerate cliffs at elevations between 800 and 1,050 meters, and the total number of mature individuals across the population is fewer than 500. The principal threatening processes include (1) climate change-induced alteration of microclimatic conditions and (2) tourism development. Applying the IUCN Red List Categories and Criteria (Version 16.0, 2024), this assessment demonstrates that <italic><tp:taxon-name><tp:taxon-name-part taxon-name-part-type="genus" reg="Primula">P.</tp:taxon-name-part> <tp:taxon-name-part taxon-name-part-type="species" reg="maershanensis">maershanensis</tp:taxon-name-part></tp:taxon-name></italic> meets the threshold for Critically Endangered (<abbrev xmlns:xlink="http://www.w3.org/1999/xlink" xlink:title="Critically Endangered" xlink:type="simple">CR</abbrev>) status under criterion B1ab(iii), based on extent of occurrence (<abbrev xmlns:xlink="http://www.w3.org/1999/xlink" xlink:title="extent of occurrence" xlink:type="simple">EOO</abbrev>) &lt; 100 km<sup>2</sup> (B1), severely fragmented habitat and only one location (a), with continuing decline (b), area, extent, and quality of habitat (iii).</p></tp:treatment-sec></tp:taxon-treatment>
